# Supplementary material for: Relationship between fatness, physical fitness, and academic performance in normal weight and overweight schoolchild handball players in Qatar State
Source: PLoS One. 2021 Feb 19;16(2):e0246476. doi: 10.1371/journal.pone.0246476 (PMC7895367; doi:10.1371/journal.pone.0246476)
Supplement: S1 Data — (XLSX) [file pone.0246476.s001.xlsx]

## Sheet: DATA
Subject	Science (GPA	Mathematics (GPA)	BMI	% MG	T-Half test (s)	CMJ (cm)	SJ (cm)	10 m (s)	15 m (s)	MB (m)	Yo Yo IR1 test (m)
1	100	90	17.0656	12.8762	7.28	21.5	19.3	2.37	4.1	5.9	1120
2	51.5	50	31.5301	30.9675	7.23	10.9	11.01	3.22	4.65	4.8	320
3	85	80	17.6048	11.994	7.81	20.7	11.1	3	3.72	4.1	440
4	99	99	23	23	9.21	21	14	2.94	3.36	5.9	1140
5	84.5	50.5	20.21	21	6.75	18.9	13	3.2	4.1	4	600
6	70	95	26.4922	18	6.99	9.5	9	2.08	3.23	4.2	760
7	86.5	87.5	28.229	27.4184	7.88	12.4	10.9	3.07	4.06	4.4	1000
8	73.3	71.75	22.7694	24.9	7.84	14.3	10.03	2.06	3.08	4	440
9	88.75	57.5	23.8083	22.5291	8	12.2	11	3.1	3.66	4	760
10	75	62.5	28.4529	25	7.11	11.9	9.9	3.97	5.35	3.4	440
11	92.5	100	17.3577	11.2867	7.84	16.9	15.9	2	3.33	3.8	760
12	57.1	47.4	22	16.0645	7.3	13.1	11.9	3.19	2.26	4	440
13	98.75	93.75	20.2546	14.1261	7.89	19.9	15	2.36	3.76	5.3	1080
14	100	100	19.4363	16.17	7.89	15.3	16.2	2.94	3.78	5	760
15	71.25	60	23.1044	21.89	6.9	11.6	12	3.12	4.75	3	440
16	75	80	34.6021	23.56	6.99	10.4	10	3.1	3.00	4.5	440
17	97	99	14.348	8.87093	10.1	20.3	15.23	2.75	3.81	4.20	1080
18	100	100	16.23	16.1	11.18	19.19	14.1	3.47	3.55	3.2	1000
19	95	93.5	26.8343	27.2925	11.25	21.22	15.1	3.35	4.75	3	440
20	95.5	91	20.4082	22.9011	10.42	14.6	14.9	3.15	3.66	3	1000
21	75.5	92	22	23	9.91	15.7	12	2.05	3.08	3.3	400
22	95	98	23.8083	25.2231	10.17	21.21	11.3	2.2	3.25	3.4	1140
23	92.5	100	21	15.9	10.34	15	14.4	2.1	4.12	3.1	1040
24	95	97	19.21	14.89	10.38	18.8	17.2	3.09	3.99	5.1	1040
25	83.75	83.75	21.7014	24.44	8.61	14.3	11	3.22	3.38	4	440
26	90	85	20	19.7781	8.92	17	13.7	3.23	3.22	4.10	1060
27	80	65	22.1836	23	7.88	12.9	11	2.72	3.56	4.3	440
28	95	100	17.1163	16.0645	10.23	19.19	16.4	3.14	3.12	3.3	1040
29	88.75	100	23.1344	18	10.3	15.8	14.2	3.23	3.61	4.2	1040
30	75	85	21	25.6667	12.13	9.25	7.9	3.22	3.85	3.1	760
31	85	100	18.6478	16.34	10.1	14.4	12.2	3.16	3.75	3.7	1080
32	100	100	16.2591	13.6974	9.91	17	14.9	3.25	3.9	3.2	1080
33	95	89	22	22.12	10	9.5	7.1	2.10	4.12	3.3	1000
34	100	100	23.4429	17,23	9.97	20	11.5	3.34	3.88	4	800
35	98	100	16.09	24.2828	10.68	14.1	11.9	2.72	3.76	3	1080
36	95	78.75	15.36	10.0055	8.9	16.9	9.06	3.32	4.79	4	1080
